# Supplementary material for: Insights into Ongoing Evolution of the Hexachlorocyclohexane Catabolic Pathway from Comparative Genomics of Ten Sphingomonadaceae Strains
Source: G3 (Bethesda). 2015 Apr 7;5(6):1081–94. doi: 10.1534/g3.114.015933 (PMC4478539; doi:10.1534/g3.114.015933)
Supplement: Supporting Information [file supp_g3.114.015933_TableS1.xlsx]

## Sheet: Sheet1
LL01
	Annotated product	Locus_tag	Identity to UT26 (%)	Coverage (%)
LinA	Gamma-hexachlorocyclohexane dehydrochlorinase	V473_11220	100	100
LinB (copy1)	haloalkane dehalogenase	V473_11950	98	100
LinB (copy2)	haloalkane dehalogenase	V473_00675	96.6	100
LinC	short-chain dehydrogenase	V473_11875	100	100
LinD	Not found
LinE	Not found
LinR	Not found
LinEb	Not found
LinF	Not found
LinG	succinyl-CoA:3-ketoacid-CoA transferase	V473_22740	92.1	100
LinH	succinyl-CoA:3-ketoacid-CoA transferase	V473_22745	90.6	100
LinI	hypothetical protein	V473_22735	67.8	20.5993
LinJ	Not found
LinK	ABC transporter permease	V473_18115	84.3	98.1383
LinL	iron ABC transporter ATP-binding protein	V473_18120	86.7	100
LinM	mammalian cell entry protein	V473_18125	89.1	99.6875
LinN	ABC transporter	V473_18130	64.4	94.0594
LL02
	Annotated product	Locus_tag	Identity to UT26 (%)	Coverage (%)
LinA	Gamma-hexachlorocyclohexane dehydrochlorinase	V474_07160	84.6	94.8
LinB	Not found
LinC	Not found
LinD	Not found
LinE	Not found
LinR	Not found
LinEb	Not found
LinF	hypothetical protein	V474_12815	100	46.6
LinG	succinyl-CoA:3-ketoacid-CoA transferase	V474_04590	100	100
LinH	succinyl-CoA:3-ketoacid-CoA transferase	V474_04595	100	100
LinI	IclR family transcriptional regulator	V474_04585	99.2	100
LinJ	acetyl-CoA acetyltransferase	V474_04580	100	100
LinK	ABC transporter permease	V474_00760	55	70
LinL	iron ABC transporter ATP-binding protein	V474_00765	63.6	89.7
LinM	mammalian cell entry protein	V474_00770	50.6	58.1
LinN	ABC transporter	V474_00775	33.2	77.2
LL03
	Annotated product	Locus_tag	Identity to UT26 (%)	Coverage (%)
LinA	Gamma-hexachlorocyclohexane dehydrochlorinase	V475_09040	100	100
LinB	Not found
LinC	Not found
LinD	Not found
LinE	Not found
LinR	transcriptional regulator	V475_22915	95.4	95.7
LinEb	hydroquinone 1,2-dioxygenase	V475_11460	99.7	100
LinF	Maleylacetate reductase	V475_11450	100	100
LinG	succinyl-CoA:3-ketoacid-CoA transferase	V475_00170	100	100
LinH	succinyl-CoA:3-ketoacid-CoA transferase	V475_00175	100	100
LinI	IclR family transcriptional regulator	V475_00165	99.2	99.2
LinJ	acetyl-CoA acetyltransferase	V475_00160	100	100
LinK	ABC transporter permease	V475_10220	86.4	98.1
LinL	iron ABC transporter ATP-binding protein	V475_10215	85.2	93.8
LinM	mammalian cell entry protein	V475_10210	90	100
LinN	ABC transporter	V475_10205	60.8	93.1
